# Supplementary material for: ﻿The genus Oligonychus Berlese (Acari, Prostigmata, Tetranychidae): taxonomic assessment and a key to subgenera, species groups, and subgroups
Source: Zookeys. 2021 Dec 22;1079:89–127. doi: 10.3897/zookeys.1079.75175 (PMC8716507; doi:10.3897/zookeys.1079.75175)
Supplement: XML Treatment for Oligonychus [file zookeys.1079.75175-treatment1.xml]

<!DOCTYPE tp:taxon-treatment
  PUBLIC "-//TaxonX//DTD Taxonomic Treatment Publishing DTD v0 20100105//EN" "tax-treatment-NSO.dtd">
<tp:taxon-treatment xmlns:tp="http://www.plazi.org/taxpub"><tp:treatment-meta><kwd-group><label>Taxon classification</label><kwd>
                <named-content content-type="kingdom">Animalia</named-content>
              </kwd><kwd>
                <named-content content-type="order">Trombidiformes</named-content>
              </kwd><kwd>
                <named-content content-type="family">Tetranychidae</named-content>
              </kwd></kwd-group><mixed-citation publication-type="journal"><person-group><name><surname>Mushtaq</surname><given-names>Hafiz Muhammad Saqib</given-names></name><name><surname>Alatawi</surname><given-names>Fahad Jaber</given-names></name><name><surname>Kamran</surname><given-names>Muhammad</given-names></name><name><surname>Flechtmann</surname><given-names>Carlos Holger Wenzel</given-names></name></person-group><article-title>﻿The genus <italic><tp:taxon-name><tp:taxon-name-part taxon-name-part-type="genus" reg="Oligonychus">Oligonychus</tp:taxon-name-part></tp:taxon-name></italic> Berlese (<tp:taxon-name><tp:taxon-name-part taxon-name-part-type="subclass">Acari</tp:taxon-name-part></tp:taxon-name>, <tp:taxon-name><tp:taxon-name-part taxon-name-part-type="order">Prostigmata</tp:taxon-name-part></tp:taxon-name>, <tp:taxon-name><tp:taxon-name-part taxon-name-part-type="family">Tetranychidae</tp:taxon-name-part></tp:taxon-name>): taxonomic assessment and a key to subgenera, species groups, and subgroups</article-title><source>Zookeys</source><day>22</day><month>12</month><year>2021</year><volume>1079</volume><fpage>89</fpage><lpage>127</lpage><pub-id pub-id-type="doi">10.3897/zookeys.1079.75175</pub-id></mixed-citation></tp:treatment-meta><tp:nomenclature><label>﻿Genus</label><tp:taxon-name>
              <object-id xmlns:xlink="http://www.w3.org/1999/xlink" content-type="arpha" xlink:type="simple">0F74BC4B-31B2-544D-9316-F17DB69A0F93</object-id>
              <tp:taxon-name-part taxon-name-part-type="genus" reg="Oligonychus">Oligonychus</tp:taxon-name-part>
            </tp:taxon-name><tp:taxon-authority>Berlese, 1886.</tp:taxon-authority><tp:nomenclature-citation-list><tp:nomenclature-citation><tp:taxon-name>
                  <tp:taxon-name-part taxon-name-part-type="genus" reg="Oligonychus">Oligonychus</tp:taxon-name-part>
                </tp:taxon-name><comment>Berlese, 1886: 24, <xref ref-type="bibr" rid="B124">Pritchard and Baker 1955</xref>: 270, <xref ref-type="bibr" rid="B146">Wainstein 1960</xref>: 203, <xref ref-type="bibr" rid="B140">Tuttle and Baker 1968</xref>: 116, <xref ref-type="bibr" rid="B106">Meyer 1974</xref>: 248, <xref ref-type="bibr" rid="B114">Mitrofanov 1977</xref>: 1801–1802, <xref ref-type="bibr" rid="B107">Meyer 1987</xref>: 142, <xref ref-type="bibr" rid="B13">Beard et al. 2003</xref>: 51–78, <xref ref-type="bibr" rid="B76">Khanjani et al. 2018</xref>: 223–287, <xref ref-type="bibr" rid="B85">Li et al. 2019</xref>: 1071–1106.</comment></tp:nomenclature-citation></tp:nomenclature-citation-list></tp:nomenclature><tp:treatment-sec sec-type="type species" id="SECID0EWPAE"><title>Type species.</title><p><italic><tp:taxon-name><tp:taxon-name-part taxon-name-part-type="genus" reg="Heteronychus">Heteronychus</tp:taxon-name-part><tp:taxon-name-part taxon-name-part-type="species" reg="brevipodus">brevipodus</tp:taxon-name-part></tp:taxon-name></italic> Targioni-Tozzetti, 1878: 255.</p></tp:treatment-sec><tp:treatment-sec sec-type="diagnosis" id="SECID0EHQAE"><title>Diagnosis.</title><p>(Based on: <xref ref-type="bibr" rid="B124">Pritchard and Baker 1955</xref>; <xref ref-type="bibr" rid="B140">Tuttle and Baker 1968</xref>; <xref ref-type="bibr" rid="B106">Meyer 1974</xref>, <xref ref-type="bibr" rid="B107">1987</xref>; <xref ref-type="bibr" rid="B13">Beard et al. 2003</xref>, 2008; <xref ref-type="bibr" rid="B76">Khanjani et al. 2018</xref>). Empodia well developed, claw-like with proximoventral hairs (except male leg I with hairs modified into spur) that are as long as or shorter than empodial claw on most of legs; two pairs of duplex setae on tarsus I, distal and adjacent; opisthosoma with 11 pairs of dorsal setae (<italic>c<sub>1-3</sub></italic>, <italic>d<sub>1-2</sub></italic>, <italic>e<sub>1-2</sub></italic>, <italic>f<sub>1-2</sub></italic>, <italic>h<sub>2-3</sub></italic>; n.b. setae <italic>h<sub>2</sub></italic> and <italic>h<sub>3</sub></italic> usually inserted ventrally); clunal setae <italic>h<sub>1</sub></italic> always absent.</p><sec sec-type="﻿Taxonomic review of the genus Oligonychus" id="SECID0EFSAE"><title>﻿Taxonomic review of the genus <italic><tp:taxon-name><tp:taxon-name-part taxon-name-part-type="genus" reg="Oligonychus">Oligonychus</tp:taxon-name-part></tp:taxon-name></italic></title><p>The genus <italic><tp:taxon-name><tp:taxon-name-part taxon-name-part-type="genus" reg="Oligonychus">Oligonychus</tp:taxon-name-part></tp:taxon-name></italic> was erected by <xref ref-type="bibr" rid="B19">Berlese (1886)</xref>, based on <italic><tp:taxon-name><tp:taxon-name-part taxon-name-part-type="genus" reg="Heteronychus">Heteronychus</tp:taxon-name-part><tp:taxon-name-part taxon-name-part-type="species" reg="brevipodus">brevipodus</tp:taxon-name-part></tp:taxon-name></italic> Targioni-Tozzetti as the type species (specimen was a nymph), reported from the Holly Oak (<italic><tp:taxon-name><tp:taxon-name-part taxon-name-part-type="genus" reg="Quercus">Quercus</tp:taxon-name-part><tp:taxon-name-part taxon-name-part-type="species" reg="ilex">ilex</tp:taxon-name-part></tp:taxon-name></italic> L., <tp:taxon-name><tp:taxon-name-part taxon-name-part-type="family">Fagaceae</tp:taxon-name-part></tp:taxon-name>) in Italy (<xref ref-type="bibr" rid="B136">Targioni-Tozzetti 1878</xref>). Because <xref ref-type="bibr" rid="B19">Berlese (1886)</xref> did not clearly describe the presence of proximoventral hairs on the empodial claws in the diagnosis of <italic><tp:taxon-name><tp:taxon-name-part taxon-name-part-type="genus" reg="Oligonychus">Oligonychus</tp:taxon-name-part></tp:taxon-name></italic>, <xref ref-type="bibr" rid="B148">Zacher (1913)</xref> created a new genus, <italic><tp:taxon-name><tp:taxon-name-part taxon-name-part-type="genus" reg="Paratetranychus">Paratetranychus</tp:taxon-name-part></tp:taxon-name></italic>, and described the presence of proximoventral hairs in it. <xref ref-type="bibr" rid="B98">McGregor (1950)</xref> followed the work of <xref ref-type="bibr" rid="B148">Zacher (1913)</xref> by giving priority to <italic><tp:taxon-name><tp:taxon-name-part taxon-name-part-type="genus" reg="Paratetranychus">Paratetranychus</tp:taxon-name-part></tp:taxon-name></italic> over <italic><tp:taxon-name><tp:taxon-name-part taxon-name-part-type="genus" reg="Oligonychus">Oligonychus</tp:taxon-name-part></tp:taxon-name></italic>, and placed all <italic><tp:taxon-name><tp:taxon-name-part taxon-name-part-type="genus" reg="Oligonychus">Oligonychus</tp:taxon-name-part></tp:taxon-name></italic> species within <italic><tp:taxon-name><tp:taxon-name-part taxon-name-part-type="genus" reg="Paratetranychus">Paratetranychus</tp:taxon-name-part></tp:taxon-name></italic>. Five years later, <xref ref-type="bibr" rid="B124">Pritchard and Baker (1955)</xref> redefined the genus <italic><tp:taxon-name><tp:taxon-name-part taxon-name-part-type="genus" reg="Oligonychus">Oligonychus</tp:taxon-name-part></tp:taxon-name></italic>, and synonymized the genera <italic><tp:taxon-name><tp:taxon-name-part taxon-name-part-type="genus" reg="Paratetranychus">Paratetranychus</tp:taxon-name-part></tp:taxon-name></italic> and <italic><tp:taxon-name><tp:taxon-name-part taxon-name-part-type="genus" reg="Tacebia">Tacebia</tp:taxon-name-part></tp:taxon-name></italic> (<xref ref-type="bibr" rid="B147">Yokoyama 1929</xref>) with <italic><tp:taxon-name><tp:taxon-name-part taxon-name-part-type="genus" reg="Oligonychus">Oligonychus.</tp:taxon-name-part></tp:taxon-name></italic></p></sec></tp:treatment-sec><ref-list><ref id="B124"><mixed-citation xmlns:xlink="http://www.w3.org/1999/xlink" xlink:type="simple"><person-group><name name-style="western"><surname>Pritchard</surname><given-names>AE</given-names></name><name name-style="western"><surname>Baker</surname><given-names>EW</given-names></name></person-group> (<year>1955</year>) <source>A revision of the spider mite family <tp:taxon-name><tp:taxon-name-part taxon-name-part-type="family">Tetranychidae</tp:taxon-name-part></tp:taxon-name>.</source><publisher-name>Memoirs Series</publisher-name>, <publisher-loc>San Francisco, Pacific Coast Entomological Society</publisher-loc>, <size units="page">472 pp</size>. <ext-link xlink:type="simple" ext-link-type="doi" xlink:href="10.5962/bhl.title.150852">https://doi.org/10.5962/bhl.title.150852</ext-link></mixed-citation></ref><ref id="B146"><mixed-citation xmlns:xlink="http://www.w3.org/1999/xlink" xlink:type="simple"><person-group><name name-style="western"><surname>Wainstein</surname><given-names>BA</given-names></name></person-group> (<year>1960</year>) <article-title>Tetranychoid mites of Kazakhstan (with revision of the family).</article-title><source>Trudy Nauchno-Issledoniya Institut Zashchita Rastenii Kazakhstan,</source><volume>5</volume>: <fpage>1</fpage>–<lpage>276</lpage>.</mixed-citation></ref><ref id="B140"><mixed-citation xmlns:xlink="http://www.w3.org/1999/xlink" xlink:type="simple"><person-group><name name-style="western"><surname>Tuttle</surname><given-names>DM</given-names></name><name name-style="western"><surname>Baker</surname><given-names>EW</given-names></name></person-group> (<year>1968</year>) <source>Spider mites of southwestern United States and a revision of the family <tp:taxon-name><tp:taxon-name-part taxon-name-part-type="family">Tetranychidae</tp:taxon-name-part></tp:taxon-name>.</source><publisher-name>The University of Arizona Press</publisher-name>, <publisher-loc>Tucson</publisher-loc>, <size units="page">143 pp</size>.</mixed-citation></ref><ref id="B106"><mixed-citation xmlns:xlink="http://www.w3.org/1999/xlink" xlink:type="simple"><person-group><name name-style="western"><surname>Meyer</surname><given-names>MKPS</given-names></name></person-group> (<year>1974</year>) <source>A revision of the <tp:taxon-name><tp:taxon-name-part taxon-name-part-type="family">Tetranychidae</tp:taxon-name-part></tp:taxon-name> of Africa (<tp:taxon-name><tp:taxon-name-part taxon-name-part-type="subclass">Acari</tp:taxon-name-part></tp:taxon-name>) with a key to the genera of the world.</source><publisher-name>Entomology Memoir</publisher-name>, <publisher-loc>Department of Agricultural Technical Services, Republic of South Africa</publisher-loc>, <size units="page">291 pp</size>.</mixed-citation></ref><ref id="B114"><mixed-citation xmlns:xlink="http://www.w3.org/1999/xlink" xlink:type="simple"><person-group><name name-style="western"><surname>Mitrofanov</surname><given-names>VI</given-names></name></person-group> (<year>1977</year>) <article-title>The taxonomy of the family <tp:taxon-name><tp:taxon-name-part taxon-name-part-type="family">Tetranychidae</tp:taxon-name-part></tp:taxon-name> (<tp:taxon-name><tp:taxon-name-part taxon-name-part-type="superorder">Acariformes</tp:taxon-name-part></tp:taxon-name>, <tp:taxon-name><tp:taxon-name-part taxon-name-part-type="order">Trombidiformes</tp:taxon-name-part></tp:taxon-name>).</article-title><source>Zoologicheskii Zhurnal</source><volume>56</volume>: <fpage>1797</fpage>–<lpage>1804</lpage>.</mixed-citation></ref><ref id="B107"><mixed-citation xmlns:xlink="http://www.w3.org/1999/xlink" xlink:type="simple"><person-group><name name-style="western"><surname>Meyer</surname><given-names>MKPS</given-names></name></person-group> (<year>1987</year>) <source>African <tp:taxon-name><tp:taxon-name-part taxon-name-part-type="family">Tetranychidae</tp:taxon-name-part></tp:taxon-name> (<tp:taxon-name><tp:taxon-name-part taxon-name-part-type="subclass">Acari</tp:taxon-name-part></tp:taxon-name>: <tp:taxon-name><tp:taxon-name-part taxon-name-part-type="order">Prostigmata</tp:taxon-name-part></tp:taxon-name>) – with reference to the world genera.</source><publisher-name>Entomology Memoir</publisher-name>, <publisher-loc>Department of Agriculture and Water Supply, Republic of South Africa</publisher-loc>, <size units="page">175 pp</size>.</mixed-citation></ref><ref id="B13"><mixed-citation xmlns:xlink="http://www.w3.org/1999/xlink" xlink:type="simple"><person-group><name name-style="western"><surname>Beard</surname><given-names>JJ</given-names></name><name name-style="western"><surname>Walter</surname><given-names>DE</given-names></name><name name-style="western"><surname>Allsopp</surname><given-names>PG</given-names></name></person-group> (<year>2003</year>) <article-title>Spider mites of sugarcane in Australia: a review of grass-feeding <italic><tp:taxon-name><tp:taxon-name-part taxon-name-part-type="genus">Oligonychus</tp:taxon-name-part></tp:taxon-name></italic> Berlese (<tp:taxon-name><tp:taxon-name-part taxon-name-part-type="subclass">Acari</tp:taxon-name-part></tp:taxon-name>: <tp:taxon-name><tp:taxon-name-part taxon-name-part-type="order">Prostigmata</tp:taxon-name-part></tp:taxon-name>: <tp:taxon-name><tp:taxon-name-part taxon-name-part-type="family">Tetranychidae</tp:taxon-name-part></tp:taxon-name>).</article-title><source>Australian Journal of Entomology</source><volume>42</volume>: <fpage>51</fpage>–<lpage>78</lpage>. <ext-link xlink:type="simple" ext-link-type="doi" xlink:href="10.1046/j.1440-6055.2003.00326.x">https://doi.org/10.1046/j.1440-6055.2003.00326.x</ext-link></mixed-citation></ref><ref id="B76"><mixed-citation xmlns:xlink="http://www.w3.org/1999/xlink" xlink:type="simple"><person-group><name name-style="western"><surname>Khanjani</surname><given-names>M</given-names></name><name name-style="western"><surname>Khanjani</surname><given-names>M</given-names></name><name name-style="western"><surname>Seeman</surname><given-names>OD</given-names></name></person-group> (<year>2018</year>) <article-title>The spider mites of the genus <italic><tp:taxon-name><tp:taxon-name-part taxon-name-part-type="genus">Oligonychus</tp:taxon-name-part></tp:taxon-name></italic> Berlese (<tp:taxon-name><tp:taxon-name-part taxon-name-part-type="subclass">Acari</tp:taxon-name-part></tp:taxon-name>: <tp:taxon-name><tp:taxon-name-part taxon-name-part-type="family">Tetranychidae</tp:taxon-name-part></tp:taxon-name>) from Iran.</article-title><source>Systematic and Applied Acarology</source><volume>23</volume>: <fpage>223</fpage>–<lpage>287</lpage>. <ext-link xlink:type="simple" ext-link-type="doi" xlink:href="10.11158/saa.23.2.4">https://doi.org/10.11158/saa.23.2.4</ext-link></mixed-citation></ref><ref id="B85"><mixed-citation xmlns:xlink="http://www.w3.org/1999/xlink" xlink:type="simple"><person-group><name name-style="western"><surname>Li</surname><given-names>J</given-names></name><name name-style="western"><surname>Yi</surname><given-names>TC</given-names></name><name name-style="western"><surname>Guo</surname><given-names>JJ</given-names></name><name name-style="western"><surname>Jin</surname><given-names>DC</given-names></name></person-group> (<year>2019</year>) <article-title>Redescription of three species of <italic><tp:taxon-name><tp:taxon-name-part taxon-name-part-type="genus">Oligonychus</tp:taxon-name-part></tp:taxon-name></italic> (<tp:taxon-name><tp:taxon-name-part taxon-name-part-type="subclass">Acari</tp:taxon-name-part></tp:taxon-name>, <tp:taxon-name><tp:taxon-name-part taxon-name-part-type="family">Tetranychidae</tp:taxon-name-part></tp:taxon-name>) from China.</article-title><source>Systematic and Applied Acarology</source><volume>24</volume>: <fpage>1071</fpage>–<lpage>1106</lpage>. <ext-link xlink:type="simple" ext-link-type="doi" xlink:href="10.11158/saa.24.6.10">https://doi.org/10.11158/saa.24.6.10</ext-link></mixed-citation></ref><ref id="B19"><mixed-citation xmlns:xlink="http://www.w3.org/1999/xlink" xlink:type="simple"><person-group><name name-style="western"><surname>Berlese</surname><given-names>A</given-names></name></person-group> (<year>1886</year>) <source><tp:taxon-name><tp:taxon-name-part taxon-name-part-type="subclass">Acari</tp:taxon-name-part></tp:taxon-name> dannosi alle piante coltivati.</source><publisher-name>Padova</publisher-name>, <publisher-loc>Italia</publisher-loc>, <size units="page">31 pp</size>.</mixed-citation></ref><ref id="B136"><mixed-citation xmlns:xlink="http://www.w3.org/1999/xlink" xlink:type="simple"><person-group><name name-style="western"><surname>Targioni-Tozzetti</surname><given-names>A</given-names></name></person-group> (<year>1878</year>) <article-title>Relazione inteorno ai lavori della Stazione di entomologia agraria di Firenze per l’ anno 1876. <tp:taxon-name><tp:taxon-name-part taxon-name-part-type="suborder">Acaridei</tp:taxon-name-part></tp:taxon-name>.</article-title><source>Annali di Agricoltura</source><volume>1</volume>: <fpage>242</fpage>–<lpage>275</lpage>.</mixed-citation></ref><ref id="B148"><mixed-citation xmlns:xlink="http://www.w3.org/1999/xlink" xlink:type="simple"><person-group><name name-style="western"><surname>Zacher</surname><given-names>F</given-names></name></person-group> (<year>1913</year>) <article-title>Untersuchungen uber spinnmilben.</article-title><source>Mitteilungen aus der Kaiserlichen Biologischen Anstalt fur Land-und Forstwirtschaft</source><volume>14</volume>: <fpage>37</fpage>–<lpage>41</lpage>.</mixed-citation></ref><ref id="B98"><mixed-citation xmlns:xlink="http://www.w3.org/1999/xlink" xlink:type="simple"><person-group><name name-style="western"><surname>McGregor</surname><given-names>EA</given-names></name></person-group> (<year>1950</year>) <article-title>Mites of the family <tp:taxon-name><tp:taxon-name-part taxon-name-part-type="family">Tetranychidae</tp:taxon-name-part></tp:taxon-name>.</article-title><source>American Midland Naturalist</source><volume>44</volume>: <fpage>257</fpage>–<lpage>420</lpage><ext-link xlink:type="simple" ext-link-type="doi" xlink:href="10.2307/2421963">https://doi.org/10.2307/2421963</ext-link></mixed-citation></ref><ref id="B147"><mixed-citation xmlns:xlink="http://www.w3.org/1999/xlink" xlink:type="simple"><person-group><name name-style="western"><surname>Yokoyama</surname><given-names>K</given-names></name></person-group> (<year>1929</year>) <source>New textbook of sericultural insect pest. Saishin Nippon Sangyo Gaichu Zensho.</source><publisher-name>Meibun – do</publisher-name>, <publisher-loc>Tokyo</publisher-loc>, <size units="page">569 pp</size>.</mixed-citation></ref></ref-list></tp:taxon-treatment>
