# Supplementary material for: ﻿The genus Oligonychus Berlese (Acari, Prostigmata, Tetranychidae): taxonomic assessment and a key to subgenera, species groups, and subgroups
Source: Zookeys. 2021 Dec 22;1079:89–127. doi: 10.3897/zookeys.1079.75175 (PMC8716507; doi:10.3897/zookeys.1079.75175)
Supplement: XML Treatment for Oligonychus picei [file zookeys.1079.75175-treatment2.xml]

<!DOCTYPE tp:taxon-treatment
  PUBLIC "-//TaxonX//DTD Taxonomic Treatment Publishing DTD v0 20100105//EN" "tax-treatment-NSO.dtd">
<tp:taxon-treatment xmlns:tp="http://www.plazi.org/taxpub"><tp:treatment-meta><kwd-group><label>Taxon classification</label><kwd>
                  <named-content content-type="kingdom">Animalia</named-content>
                </kwd><kwd>
                  <named-content content-type="order">Trombidiformes</named-content>
                </kwd><kwd>
                  <named-content content-type="family">Tetranychidae</named-content>
                </kwd></kwd-group><mixed-citation publication-type="journal"><person-group><name><surname>Mushtaq</surname><given-names>Hafiz Muhammad Saqib</given-names></name><name><surname>Alatawi</surname><given-names>Fahad Jaber</given-names></name><name><surname>Kamran</surname><given-names>Muhammad</given-names></name><name><surname>Flechtmann</surname><given-names>Carlos Holger Wenzel</given-names></name></person-group><article-title>﻿The genus <italic><tp:taxon-name><tp:taxon-name-part taxon-name-part-type="genus" reg="Oligonychus">Oligonychus</tp:taxon-name-part></tp:taxon-name></italic> Berlese (<tp:taxon-name><tp:taxon-name-part taxon-name-part-type="subclass">Acari</tp:taxon-name-part></tp:taxon-name>, <tp:taxon-name><tp:taxon-name-part taxon-name-part-type="order">Prostigmata</tp:taxon-name-part></tp:taxon-name>, <tp:taxon-name><tp:taxon-name-part taxon-name-part-type="family">Tetranychidae</tp:taxon-name-part></tp:taxon-name>): taxonomic assessment and a key to subgenera, species groups, and subgroups</article-title><source>Zookeys</source><day>22</day><month>12</month><year>2021</year><volume>1079</volume><fpage>89</fpage><lpage>127</lpage><pub-id pub-id-type="doi">10.3897/zookeys.1079.75175</pub-id></mixed-citation></tp:treatment-meta><tp:nomenclature><label>﻿1.</label><tp:taxon-name>
                <object-id xmlns:xlink="http://www.w3.org/1999/xlink" content-type="arpha" xlink:type="simple">E7926F18-AA23-51C0-B063-4176ECEE7621</object-id>
                <tp:taxon-name-part taxon-name-part-type="genus" reg="Oligonychus">Oligonychus</tp:taxon-name-part>
                <tp:taxon-name-part taxon-name-part-type="species" reg="picei">picei</tp:taxon-name-part>
              </tp:taxon-name><tp:taxon-authority>(Canestrini, 1889)</tp:taxon-authority><tp:nomenclature-citation-list><tp:nomenclature-citation><tp:taxon-name>
                    <tp:taxon-name-part taxon-name-part-type="genus" reg="Tetranychus">Tetranychus</tp:taxon-name-part>
                    <tp:taxon-name-part taxon-name-part-type="species" reg="picei">picei</tp:taxon-name-part>
                  </tp:taxon-name><comment>Canestrini, 1889: 502.</comment></tp:nomenclature-citation></tp:nomenclature-citation-list></tp:nomenclature><tp:treatment-sec sec-type="distribution" id="SECID0EEYDI"><title>Host and distribution.</title><p><italic><tp:taxon-name><tp:taxon-name-part taxon-name-part-type="genus" reg="Picea">Picea</tp:taxon-name-part></tp:taxon-name></italic> sp. (<tp:taxon-name><tp:taxon-name-part taxon-name-part-type="family">Pinaceae</tp:taxon-name-part></tp:taxon-name>); Italy.</p></tp:treatment-sec><tp:treatment-sec sec-type="remarks" id="SECID0E6YDI"><title>Remarks.</title><p><italic><tp:taxon-name><tp:taxon-name-part taxon-name-part-type="genus" reg="Oligonychus">Oligonychus</tp:taxon-name-part><tp:taxon-name-part taxon-name-part-type="species" reg="picei">picei</tp:taxon-name-part></tp:taxon-name></italic> (Canestrini) was described briefly based only on female, male remains unknown in original (<xref ref-type="bibr" rid="B21">Canestrini 1889</xref>) and subsequent descriptions (<xref ref-type="bibr" rid="B124">Pritchard and Baker 1955</xref>). Although <xref ref-type="bibr" rid="B124">Pritchard and Baker (1955)</xref> examined female paratypes, they did not provide a detailed re-description. They mention that it resembles <italic><tp:taxon-name><tp:taxon-name-part taxon-name-part-type="genus" reg="Oligonychus">O.</tp:taxon-name-part><tp:taxon-name-part taxon-name-part-type="species" reg="subnudus">subnudus</tp:taxon-name-part></tp:taxon-name></italic> (described from USA on <italic><tp:taxon-name><tp:taxon-name-part taxon-name-part-type="genus" reg="Pinus">Pinus</tp:taxon-name-part></tp:taxon-name></italic> sp., <tp:taxon-name><tp:taxon-name-part taxon-name-part-type="family">Pinaceae</tp:taxon-name-part></tp:taxon-name>), differing by having comparatively longer dorsal setae. The identity of <italic><tp:taxon-name><tp:taxon-name-part taxon-name-part-type="genus" reg="Oligonychus">O.</tp:taxon-name-part><tp:taxon-name-part taxon-name-part-type="species" reg="picei">picei</tp:taxon-name-part></tp:taxon-name></italic> is doubtful until the male and female are comprehensively described from the type host and locality.</p></tp:treatment-sec><ref-list><ref id="B21"><mixed-citation xmlns:xlink="http://www.w3.org/1999/xlink" xlink:type="simple"><person-group><name name-style="western"><surname>Canestrini</surname><given-names>G</given-names></name></person-group> (<year>1889</year>) Prospetto dell acarofauna Italiana, Famiglia dei <tp:taxon-name><tp:taxon-name-part taxon-name-part-type="tribe">Tetranychini</tp:taxon-name-part></tp:taxon-name>. Atti del Reale Istituto di Scienze, Lettere ed Arti (series 6) 7: 491–537.</mixed-citation></ref><ref id="B124"><mixed-citation xmlns:xlink="http://www.w3.org/1999/xlink" xlink:type="simple"><person-group><name name-style="western"><surname>Pritchard</surname><given-names>AE</given-names></name><name name-style="western"><surname>Baker</surname><given-names>EW</given-names></name></person-group> (<year>1955</year>) <source>A revision of the spider mite family <tp:taxon-name><tp:taxon-name-part taxon-name-part-type="family">Tetranychidae</tp:taxon-name-part></tp:taxon-name>.</source><publisher-name>Memoirs Series</publisher-name>, <publisher-loc>San Francisco, Pacific Coast Entomological Society</publisher-loc>, <size units="page">472 pp</size>. <ext-link xlink:type="simple" ext-link-type="doi" xlink:href="10.5962/bhl.title.150852">https://doi.org/10.5962/bhl.title.150852</ext-link></mixed-citation></ref></ref-list></tp:taxon-treatment>
