# Supplementary material for: ﻿The genus Oligonychus Berlese (Acari, Prostigmata, Tetranychidae): taxonomic assessment and a key to subgenera, species groups, and subgroups
Source: Zookeys. 2021 Dec 22;1079:89–127. doi: 10.3897/zookeys.1079.75175 (PMC8716507; doi:10.3897/zookeys.1079.75175)
Supplement: XML Treatment for Oligonychus primulae [file zookeys.1079.75175-treatment3.xml]

<!DOCTYPE tp:taxon-treatment
  PUBLIC "-//TaxonX//DTD Taxonomic Treatment Publishing DTD v0 20100105//EN" "tax-treatment-NSO.dtd">
<tp:taxon-treatment xmlns:tp="http://www.plazi.org/taxpub"><tp:treatment-meta><kwd-group><label>Taxon classification</label><kwd>
                  <named-content content-type="kingdom">Animalia</named-content>
                </kwd><kwd>
                  <named-content content-type="order">Trombidiformes</named-content>
                </kwd><kwd>
                  <named-content content-type="family">Tetranychidae</named-content>
                </kwd></kwd-group><mixed-citation publication-type="journal"><person-group><name><surname>Mushtaq</surname><given-names>Hafiz Muhammad Saqib</given-names></name><name><surname>Alatawi</surname><given-names>Fahad Jaber</given-names></name><name><surname>Kamran</surname><given-names>Muhammad</given-names></name><name><surname>Flechtmann</surname><given-names>Carlos Holger Wenzel</given-names></name></person-group><article-title>﻿The genus <italic><tp:taxon-name><tp:taxon-name-part taxon-name-part-type="genus" reg="Oligonychus">Oligonychus</tp:taxon-name-part></tp:taxon-name></italic> Berlese (<tp:taxon-name><tp:taxon-name-part taxon-name-part-type="subclass">Acari</tp:taxon-name-part></tp:taxon-name>, <tp:taxon-name><tp:taxon-name-part taxon-name-part-type="order">Prostigmata</tp:taxon-name-part></tp:taxon-name>, <tp:taxon-name><tp:taxon-name-part taxon-name-part-type="family">Tetranychidae</tp:taxon-name-part></tp:taxon-name>): taxonomic assessment and a key to subgenera, species groups, and subgroups</article-title><source>Zookeys</source><day>22</day><month>12</month><year>2021</year><volume>1079</volume><fpage>89</fpage><lpage>127</lpage><pub-id pub-id-type="doi">10.3897/zookeys.1079.75175</pub-id></mixed-citation></tp:treatment-meta><tp:nomenclature><label>﻿2.</label><tp:taxon-name>
                <object-id xmlns:xlink="http://www.w3.org/1999/xlink" content-type="arpha" xlink:type="simple">BD371A84-47B5-587E-9AEB-63ACFDFB31AF</object-id>
                <tp:taxon-name-part taxon-name-part-type="genus" reg="Oligonychus">Oligonychus</tp:taxon-name-part>
                <tp:taxon-name-part taxon-name-part-type="species" reg="primulae">primulae</tp:taxon-name-part>
              </tp:taxon-name><tp:taxon-authority>(Oudemans, 1931)</tp:taxon-authority><tp:nomenclature-citation-list><tp:nomenclature-citation><tp:taxon-name>
                    <tp:taxon-name-part taxon-name-part-type="genus" reg="Paratetranychus">Paratetranychus</tp:taxon-name-part>
                    <tp:taxon-name-part taxon-name-part-type="species" reg="primulae">primulae</tp:taxon-name-part>
                  </tp:taxon-name><comment>Oudemans, 1931: 291.</comment></tp:nomenclature-citation></tp:nomenclature-citation-list></tp:nomenclature><tp:treatment-sec sec-type="distribution" id="SECID0EY3DI"><title>Host and distribution.</title><p><italic><tp:taxon-name><tp:taxon-name-part taxon-name-part-type="genus" reg="Primula">Primula</tp:taxon-name-part><tp:taxon-name-part taxon-name-part-type="species" reg="obconica">obconica</tp:taxon-name-part></tp:taxon-name></italic> (<tp:taxon-name><tp:taxon-name-part taxon-name-part-type="family">Primulaceae</tp:taxon-name-part></tp:taxon-name>); Netherlands.</p></tp:treatment-sec><tp:treatment-sec sec-type="remarks" id="SECID0EO4DI"><title>Remarks.</title><p><italic><tp:taxon-name><tp:taxon-name-part taxon-name-part-type="genus" reg="Oligonychus">Oligonychus</tp:taxon-name-part><tp:taxon-name-part taxon-name-part-type="species" reg="primulae">primulae</tp:taxon-name-part></tp:taxon-name></italic> (Oudemans) was very poorly described using only the female, without illustrations, and the male was unknown in both the original (<xref ref-type="bibr" rid="B120">Oudemans 1931</xref>) and subsequent descriptions (Geijsks 1939; <xref ref-type="bibr" rid="B124">Pritchard and Baker 1955</xref>). Furthermore, <xref ref-type="bibr" rid="B120">Oudemans (1931)</xref> did not compare it specifically with any closely related species, except mentioning the resemblance of its empodium with <italic><tp:taxon-name><tp:taxon-name-part taxon-name-part-type="genus" reg="Oligonychus">O.</tp:taxon-name-part><tp:taxon-name-part taxon-name-part-type="species" reg="ununguis">ununguis</tp:taxon-name-part></tp:taxon-name></italic> (Jacobi, 1905) (described from Germany on <italic><tp:taxon-name><tp:taxon-name-part taxon-name-part-type="genus" reg="Picea">Picea</tp:taxon-name-part><tp:taxon-name-part taxon-name-part-type="species" reg="abies">abies</tp:taxon-name-part></tp:taxon-name></italic>, <tp:taxon-name><tp:taxon-name-part taxon-name-part-type="family">Pinaceae</tp:taxon-name-part></tp:taxon-name>). <xref ref-type="bibr" rid="B124">Pritchard and Baker (1955)</xref> confirmed it to be an <italic><tp:taxon-name><tp:taxon-name-part taxon-name-part-type="genus" reg="Oligonychus">Oligonychus</tp:taxon-name-part></tp:taxon-name></italic>, but highlighted its taxonomic position as doubtful due to the absence of the male. The identity of <italic><tp:taxon-name><tp:taxon-name-part taxon-name-part-type="genus" reg="Oligonychus">O.</tp:taxon-name-part><tp:taxon-name-part taxon-name-part-type="species" reg="primulae">primulae</tp:taxon-name-part></tp:taxon-name></italic> is uncertain until the male and female are comprehensively described from the type host and locality.</p></tp:treatment-sec><ref-list><ref id="B120"><mixed-citation xmlns:xlink="http://www.w3.org/1999/xlink" xlink:type="simple"><person-group><name name-style="western"><surname>Oudemans</surname><given-names>A.C.</given-names></name></person-group> (<year>1931</year>) <article-title>Acarologische Aanteekeningen CX.</article-title><source>Entomologische Berichten, Amsterdam</source><volume>8</volume>: <fpage>289</fpage>–<lpage>293</lpage>.</mixed-citation></ref><ref id="B124"><mixed-citation xmlns:xlink="http://www.w3.org/1999/xlink" xlink:type="simple"><person-group><name name-style="western"><surname>Pritchard</surname><given-names>AE</given-names></name><name name-style="western"><surname>Baker</surname><given-names>EW</given-names></name></person-group> (<year>1955</year>) <source>A revision of the spider mite family <tp:taxon-name><tp:taxon-name-part taxon-name-part-type="family">Tetranychidae</tp:taxon-name-part></tp:taxon-name>.</source><publisher-name>Memoirs Series</publisher-name>, <publisher-loc>San Francisco, Pacific Coast Entomological Society</publisher-loc>, <size units="page">472 pp</size>. <ext-link xlink:type="simple" ext-link-type="doi" xlink:href="10.5962/bhl.title.150852">https://doi.org/10.5962/bhl.title.150852</ext-link></mixed-citation></ref></ref-list></tp:taxon-treatment>
