# Supplementary material for: ﻿The genus Oligonychus Berlese (Acari, Prostigmata, Tetranychidae): taxonomic assessment and a key to subgenera, species groups, and subgroups
Source: Zookeys. 2021 Dec 22;1079:89–127. doi: 10.3897/zookeys.1079.75175 (PMC8716507; doi:10.3897/zookeys.1079.75175)
Supplement: XML Treatment for Oligonychus caucasicus [file zookeys.1079.75175-treatment5.xml]

<!DOCTYPE tp:taxon-treatment
  PUBLIC "-//TaxonX//DTD Taxonomic Treatment Publishing DTD v0 20100105//EN" "tax-treatment-NSO.dtd">
<tp:taxon-treatment xmlns:tp="http://www.plazi.org/taxpub"><tp:treatment-meta><kwd-group><label>Taxon classification</label><kwd>
                  <named-content content-type="kingdom">Animalia</named-content>
                </kwd><kwd>
                  <named-content content-type="order">Trombidiformes</named-content>
                </kwd><kwd>
                  <named-content content-type="family">Tetranychidae</named-content>
                </kwd></kwd-group><mixed-citation publication-type="journal"><person-group><name><surname>Mushtaq</surname><given-names>Hafiz Muhammad Saqib</given-names></name><name><surname>Alatawi</surname><given-names>Fahad Jaber</given-names></name><name><surname>Kamran</surname><given-names>Muhammad</given-names></name><name><surname>Flechtmann</surname><given-names>Carlos Holger Wenzel</given-names></name></person-group><article-title>﻿The genus <italic><tp:taxon-name><tp:taxon-name-part taxon-name-part-type="genus" reg="Oligonychus">Oligonychus</tp:taxon-name-part></tp:taxon-name></italic> Berlese (<tp:taxon-name><tp:taxon-name-part taxon-name-part-type="subclass">Acari</tp:taxon-name-part></tp:taxon-name>, <tp:taxon-name><tp:taxon-name-part taxon-name-part-type="order">Prostigmata</tp:taxon-name-part></tp:taxon-name>, <tp:taxon-name><tp:taxon-name-part taxon-name-part-type="family">Tetranychidae</tp:taxon-name-part></tp:taxon-name>): taxonomic assessment and a key to subgenera, species groups, and subgroups</article-title><source>Zookeys</source><day>22</day><month>12</month><year>2021</year><volume>1079</volume><fpage>89</fpage><lpage>127</lpage><pub-id pub-id-type="doi">10.3897/zookeys.1079.75175</pub-id></mixed-citation></tp:treatment-meta><tp:nomenclature><label>﻿4.</label><tp:taxon-name>
                <object-id xmlns:xlink="http://www.w3.org/1999/xlink" content-type="arpha" xlink:type="simple">699993FF-2960-599B-974A-66782020371F</object-id>
                <tp:taxon-name-part taxon-name-part-type="genus" reg="Oligonychus">Oligonychus</tp:taxon-name-part>
                <tp:taxon-name-part taxon-name-part-type="species" reg="caucasicus">caucasicus</tp:taxon-name-part>
              </tp:taxon-name><tp:taxon-authority>(Reck, 1956)</tp:taxon-authority><tp:nomenclature-citation-list><tp:nomenclature-citation><tp:taxon-name>
                    <tp:taxon-name-part taxon-name-part-type="genus" reg="Paratetranychus">Paratetranychus</tp:taxon-name-part>
                    <tp:taxon-name-part taxon-name-part-type="species" reg="caucasicus">caucasicus</tp:taxon-name-part>
                  </tp:taxon-name><comment>Reck, 1956: 17.</comment></tp:nomenclature-citation></tp:nomenclature-citation-list></tp:nomenclature><tp:treatment-sec sec-type="distribution" id="SECID0EIJAK"><title>Host and distribution.</title><p><italic><tp:taxon-name><tp:taxon-name-part taxon-name-part-type="genus" reg="Carpinus">Carpinus</tp:taxon-name-part><tp:taxon-name-part taxon-name-part-type="species" reg="betulus">betulus</tp:taxon-name-part></tp:taxon-name></italic>, <italic><tp:taxon-name><tp:taxon-name-part taxon-name-part-type="genus" reg="Corylus">Corylus</tp:taxon-name-part><tp:taxon-name-part taxon-name-part-type="species" reg="avellana">avellana</tp:taxon-name-part></tp:taxon-name></italic> (<tp:taxon-name><tp:taxon-name-part taxon-name-part-type="family">Betulaceae</tp:taxon-name-part></tp:taxon-name>); Georgia.</p></tp:treatment-sec><tp:treatment-sec sec-type="remarks" id="SECID0EJKAK"><title>Remarks.</title><p><italic><tp:taxon-name><tp:taxon-name-part taxon-name-part-type="genus" reg="Oligonychus">Oligonychus</tp:taxon-name-part><tp:taxon-name-part taxon-name-part-type="species" reg="caucasicus">caucasicus</tp:taxon-name-part></tp:taxon-name></italic> (Reck) was briefly described from only the female, and the male was unknown (<xref ref-type="bibr" rid="B128">Reck 1956</xref>). Although the description lacked illustrations, it indicated that the species did belong to the genus <italic><tp:taxon-name><tp:taxon-name-part taxon-name-part-type="genus" reg="Oligonychus">Oligonychus</tp:taxon-name-part></tp:taxon-name></italic> (<xref ref-type="bibr" rid="B128">Reck 1956</xref>). However, its species identity remains questionable, because the author neither described the male nor compared it specifically with any closely related species. The taxonomic status of <italic><tp:taxon-name><tp:taxon-name-part taxon-name-part-type="genus" reg="Oligonychus">O.</tp:taxon-name-part><tp:taxon-name-part taxon-name-part-type="species" reg="caucasicus">caucasicus</tp:taxon-name-part></tp:taxon-name></italic> will be resolved after collecting and describing the male and female from the type host and locality.</p></tp:treatment-sec><ref-list><ref id="B128"><mixed-citation xmlns:xlink="http://www.w3.org/1999/xlink" xlink:type="simple"><person-group><name name-style="western"><surname>Reck</surname><given-names>GF</given-names></name></person-group> (<year>1956</year>) <article-title>Novye vidy tetranihovyh klescej iz Vostocnoj Gruzii.</article-title><source>Trudy Instituta Zoologyi Akademyi Nauk Gruzinskoj SSR</source><volume>15</volume>: <fpage>5</fpage>–<lpage>28</lpage></mixed-citation></ref></ref-list></tp:taxon-treatment>
