# Supplementary material for: ﻿The genus Oligonychus Berlese (Acari, Prostigmata, Tetranychidae): taxonomic assessment and a key to subgenera, species groups, and subgroups
Source: Zookeys. 2021 Dec 22;1079:89–127. doi: 10.3897/zookeys.1079.75175 (PMC8716507; doi:10.3897/zookeys.1079.75175)
Supplement: XML Treatment for Oligonychus longus [file zookeys.1079.75175-treatment8.xml]

<!DOCTYPE tp:taxon-treatment
  PUBLIC "-//TaxonX//DTD Taxonomic Treatment Publishing DTD v0 20100105//EN" "tax-treatment-NSO.dtd">
<tp:taxon-treatment xmlns:tp="http://www.plazi.org/taxpub"><tp:treatment-meta><kwd-group><label>Taxon classification</label><kwd>
                  <named-content content-type="kingdom">Animalia</named-content>
                </kwd><kwd>
                  <named-content content-type="order">Trombidiformes</named-content>
                </kwd><kwd>
                  <named-content content-type="family">Tetranychidae</named-content>
                </kwd></kwd-group><mixed-citation publication-type="journal"><person-group><name><surname>Mushtaq</surname><given-names>Hafiz Muhammad Saqib</given-names></name><name><surname>Alatawi</surname><given-names>Fahad Jaber</given-names></name><name><surname>Kamran</surname><given-names>Muhammad</given-names></name><name><surname>Flechtmann</surname><given-names>Carlos Holger Wenzel</given-names></name></person-group><article-title>﻿The genus <italic><tp:taxon-name><tp:taxon-name-part taxon-name-part-type="genus" reg="Oligonychus">Oligonychus</tp:taxon-name-part></tp:taxon-name></italic> Berlese (<tp:taxon-name><tp:taxon-name-part taxon-name-part-type="subclass">Acari</tp:taxon-name-part></tp:taxon-name>, <tp:taxon-name><tp:taxon-name-part taxon-name-part-type="order">Prostigmata</tp:taxon-name-part></tp:taxon-name>, <tp:taxon-name><tp:taxon-name-part taxon-name-part-type="family">Tetranychidae</tp:taxon-name-part></tp:taxon-name>): taxonomic assessment and a key to subgenera, species groups, and subgroups</article-title><source>Zookeys</source><day>22</day><month>12</month><year>2021</year><volume>1079</volume><fpage>89</fpage><lpage>127</lpage><pub-id pub-id-type="doi">10.3897/zookeys.1079.75175</pub-id></mixed-citation></tp:treatment-meta><tp:nomenclature><label>﻿7.</label><tp:taxon-name>
                <object-id xmlns:xlink="http://www.w3.org/1999/xlink" content-type="arpha" xlink:type="simple">E1216E63-7591-5D8D-8422-1906D9DB880E</object-id>
                <tp:taxon-name-part taxon-name-part-type="genus" reg="Oligonychus">Oligonychus</tp:taxon-name-part>
                <tp:taxon-name-part taxon-name-part-type="species" reg="longus">longus</tp:taxon-name-part>
              </tp:taxon-name><tp:taxon-authority>Chaudhri, Akbar &amp; Rasool, 1974</tp:taxon-authority><tp:nomenclature-citation-list><tp:nomenclature-citation><tp:taxon-name>
                    <tp:taxon-name-part taxon-name-part-type="genus" reg="Oligonychus">Oligonychus</tp:taxon-name-part>
                    <tp:taxon-name-part taxon-name-part-type="species" reg="longus">longus</tp:taxon-name-part>
                  </tp:taxon-name><comment>Chaudhri, Akbar &amp; Rasool, 1974: 147.</comment></tp:nomenclature-citation></tp:nomenclature-citation-list></tp:nomenclature><tp:treatment-sec sec-type="distribution" id="SECID0ETVAK"><title>Host and distribution.</title><p>Unknown; United States.</p></tp:treatment-sec><tp:treatment-sec sec-type="remarks" id="SECID0EYVAK"><title>Remarks.</title><p><italic><tp:taxon-name><tp:taxon-name-part taxon-name-part-type="genus" reg="Oligonychus">Oligonychus</tp:taxon-name-part><tp:taxon-name-part taxon-name-part-type="species" reg="longus">longus</tp:taxon-name-part></tp:taxon-name></italic> Chaudhri, Akbar &amp; Rasool was briefly described from female specimens only, and the male was unknown (<xref ref-type="bibr" rid="B22">Chaudhri et al. 1974</xref>). The species was placed in the subgenus <tp:taxon-name><tp:taxon-name-part taxon-name-part-type="genus" reg="Oligonychus"/><tp:taxon-name-part taxon-name-part-type="subgenus" reg="Reckiella">Reckiella</tp:taxon-name-part></tp:taxon-name>, and although the authors did not specifically compare it with any other closely related species of <italic><tp:taxon-name><tp:taxon-name-part taxon-name-part-type="genus" reg="Oligonychus">Oligonychus</tp:taxon-name-part></tp:taxon-name></italic>, they did mention that based on the pattern of dorsal striae and length of the female body, this species differed from all species in that subgenus. However, the morphological information available for the female clearly indicates that this species does not actually match the subgenus <tp:taxon-name><tp:taxon-name-part taxon-name-part-type="genus" reg="Oligonychus"/><tp:taxon-name-part taxon-name-part-type="subgenus" reg="Reckiella">Reckiella</tp:taxon-name-part></tp:taxon-name> diagnosis of that time (e.g., <xref ref-type="bibr" rid="B140">Tuttle and Baker 1968</xref>; <xref ref-type="bibr" rid="B22">Chaudhri et al. 1974</xref>; <xref ref-type="bibr" rid="B70">Jeppson et al. 1975</xref>). The taxonomic identity of <italic><tp:taxon-name><tp:taxon-name-part taxon-name-part-type="genus" reg="Oligonychus">O.</tp:taxon-name-part><tp:taxon-name-part taxon-name-part-type="species" reg="longus">longus</tp:taxon-name-part></tp:taxon-name></italic> is doubtful until the male is collected and described from the type host and locality.</p></tp:treatment-sec><ref-list><ref id="B22"><mixed-citation xmlns:xlink="http://www.w3.org/1999/xlink" xlink:type="simple"><person-group><name name-style="western"><surname>Chaudhri</surname><given-names>WM</given-names></name><name name-style="western"><surname>Akbar</surname><given-names>S</given-names></name><name name-style="western"><surname>Rasool</surname><given-names>A</given-names></name></person-group> (<year>1974</year>) <source>Taxonomic studies of the mites belonging to the families <tp:taxon-name><tp:taxon-name-part taxon-name-part-type="family">Tenuipalpidae</tp:taxon-name-part></tp:taxon-name>, <tp:taxon-name><tp:taxon-name-part taxon-name-part-type="family">Tetranychidae</tp:taxon-name-part></tp:taxon-name>, <tp:taxon-name><tp:taxon-name-part taxon-name-part-type="family">Tuckerellidae</tp:taxon-name-part></tp:taxon-name>, <tp:taxon-name><tp:taxon-name-part taxon-name-part-type="family">Caligonellidae</tp:taxon-name-part></tp:taxon-name>, <tp:taxon-name><tp:taxon-name-part taxon-name-part-type="family">Stigmaeidae</tp:taxon-name-part></tp:taxon-name> and <tp:taxon-name><tp:taxon-name-part taxon-name-part-type="family">Phytoseiidae</tp:taxon-name-part></tp:taxon-name>, PL-480 Project on mites.</source><publisher-name>University of Agriculture</publisher-name>, <publisher-loc>Lyallpur</publisher-loc>, <size units="page">250 pp</size>.</mixed-citation></ref><ref id="B140"><mixed-citation xmlns:xlink="http://www.w3.org/1999/xlink" xlink:type="simple"><person-group><name name-style="western"><surname>Tuttle</surname><given-names>DM</given-names></name><name name-style="western"><surname>Baker</surname><given-names>EW</given-names></name></person-group> (<year>1968</year>) <source>Spider mites of southwestern United States and a revision of the family <tp:taxon-name><tp:taxon-name-part taxon-name-part-type="family">Tetranychidae</tp:taxon-name-part></tp:taxon-name>.</source><publisher-name>The University of Arizona Press</publisher-name>, <publisher-loc>Tucson</publisher-loc>, <size units="page">143 pp</size>.</mixed-citation></ref><ref id="B70"><mixed-citation xmlns:xlink="http://www.w3.org/1999/xlink" xlink:type="simple"><person-group><name name-style="western"><surname>Jeppson</surname><given-names>LR</given-names></name><name name-style="western"><surname>Keifer</surname><given-names>HH</given-names></name><name name-style="western"><surname>Baker</surname><given-names>EW</given-names></name></person-group> (<year>1975</year>) <source>Mites injurious to economic plants.</source><publisher-name>University of California Press</publisher-name>, <publisher-loc>Berkeley</publisher-loc>, <size units="page">614 pp</size>. <ext-link xlink:type="simple" ext-link-type="doi" xlink:href="10.1525/9780520335431">https://doi.org/10.1525/9780520335431</ext-link></mixed-citation></ref></ref-list></tp:taxon-treatment>
