# Supplementary material for: ﻿The genus Oligonychus Berlese (Acari, Prostigmata, Tetranychidae): taxonomic assessment and a key to subgenera, species groups, and subgroups
Source: Zookeys. 2021 Dec 22;1079:89–127. doi: 10.3897/zookeys.1079.75175 (PMC8716507; doi:10.3897/zookeys.1079.75175)
Supplement: XML Treatment for Oligonychus conostegiae [file zookeys.1079.75175-treatment9.xml]

<!DOCTYPE tp:taxon-treatment
  PUBLIC "-//TaxonX//DTD Taxonomic Treatment Publishing DTD v0 20100105//EN" "tax-treatment-NSO.dtd">
<tp:taxon-treatment xmlns:tp="http://www.plazi.org/taxpub"><tp:treatment-meta><kwd-group><label>Taxon classification</label><kwd>
                  <named-content content-type="kingdom">Animalia</named-content>
                </kwd><kwd>
                  <named-content content-type="order">Trombidiformes</named-content>
                </kwd><kwd>
                  <named-content content-type="family">Tetranychidae</named-content>
                </kwd></kwd-group><mixed-citation publication-type="journal"><person-group><name><surname>Mushtaq</surname><given-names>Hafiz Muhammad Saqib</given-names></name><name><surname>Alatawi</surname><given-names>Fahad Jaber</given-names></name><name><surname>Kamran</surname><given-names>Muhammad</given-names></name><name><surname>Flechtmann</surname><given-names>Carlos Holger Wenzel</given-names></name></person-group><article-title>﻿The genus <italic><tp:taxon-name><tp:taxon-name-part taxon-name-part-type="genus" reg="Oligonychus">Oligonychus</tp:taxon-name-part></tp:taxon-name></italic> Berlese (<tp:taxon-name><tp:taxon-name-part taxon-name-part-type="subclass">Acari</tp:taxon-name-part></tp:taxon-name>, <tp:taxon-name><tp:taxon-name-part taxon-name-part-type="order">Prostigmata</tp:taxon-name-part></tp:taxon-name>, <tp:taxon-name><tp:taxon-name-part taxon-name-part-type="family">Tetranychidae</tp:taxon-name-part></tp:taxon-name>): taxonomic assessment and a key to subgenera, species groups, and subgroups</article-title><source>Zookeys</source><day>22</day><month>12</month><year>2021</year><volume>1079</volume><fpage>89</fpage><lpage>127</lpage><pub-id pub-id-type="doi">10.3897/zookeys.1079.75175</pub-id></mixed-citation></tp:treatment-meta><tp:nomenclature><label>﻿8.</label><tp:taxon-name>
                <object-id xmlns:xlink="http://www.w3.org/1999/xlink" content-type="arpha" xlink:type="simple">3AFC88BE-2958-5847-9198-1D54B1E4972F</object-id>
                <tp:taxon-name-part taxon-name-part-type="genus" reg="Oligonychus">Oligonychus</tp:taxon-name-part>
                <tp:taxon-name-part taxon-name-part-type="species" reg="conostegiae">conostegiae</tp:taxon-name-part>
              </tp:taxon-name><tp:taxon-authority>Tuttle, Baker &amp; Abbatiello, 1974</tp:taxon-authority><tp:nomenclature-citation-list><tp:nomenclature-citation><tp:taxon-name>
                    <tp:taxon-name-part taxon-name-part-type="genus" reg="Oligonychus">Oligonychus</tp:taxon-name-part>
                    <tp:taxon-name-part taxon-name-part-type="species" reg="conostegia">conostegia</tp:taxon-name-part>
                  </tp:taxon-name><comment>Tuttle, Baker &amp; Abbatiello, 1974: 15.</comment></tp:nomenclature-citation></tp:nomenclature-citation-list></tp:nomenclature><tp:treatment-sec sec-type="distribution" id="SECID0EOZAK"><title>Host and distribution.</title><p><italic><tp:taxon-name><tp:taxon-name-part taxon-name-part-type="genus" reg="Conostegia">Conostegia</tp:taxon-name-part><tp:taxon-name-part taxon-name-part-type="species" reg="xalapensis">xalapensis</tp:taxon-name-part></tp:taxon-name></italic> (<tp:taxon-name><tp:taxon-name-part taxon-name-part-type="family">Melastomataceae</tp:taxon-name-part></tp:taxon-name>); Mexico.</p></tp:treatment-sec><tp:treatment-sec sec-type="remarks" id="SECID0EE1AK"><title>Remarks.</title><p><italic><tp:taxon-name><tp:taxon-name-part taxon-name-part-type="genus" reg="Oligonychus">Oligonychus</tp:taxon-name-part><tp:taxon-name-part taxon-name-part-type="species" reg="conostegiae">conostegiae</tp:taxon-name-part></tp:taxon-name></italic> Tuttle, Baker &amp; Abbatiello was briefly described from only females, and details of the male were absent in both the original (<xref ref-type="bibr" rid="B141">Tuttle et al. 1974</xref>) and subsequent description (<xref ref-type="bibr" rid="B142">Tuttle et al. 1976</xref>). The authors compared it with the female of <italic><tp:taxon-name><tp:taxon-name-part taxon-name-part-type="genus" reg="Oligonychus">O.</tp:taxon-name-part><tp:taxon-name-part taxon-name-part-type="species" reg="gambelli">gambelli</tp:taxon-name-part></tp:taxon-name></italic> (described from USA on <italic><tp:taxon-name><tp:taxon-name-part taxon-name-part-type="genus" reg="Quercus">Quercus</tp:taxon-name-part><tp:taxon-name-part taxon-name-part-type="species" reg="gambelii">gambelii</tp:taxon-name-part></tp:taxon-name></italic>, <tp:taxon-name><tp:taxon-name-part taxon-name-part-type="family">Fagaceae</tp:taxon-name-part></tp:taxon-name>), and both species differed based on the often variable number of tactile setae proximal to the proximal duplex on tarsus I (<xref ref-type="bibr" rid="B141">Tuttle et al. 1974</xref>). Later, <italic><tp:taxon-name><tp:taxon-name-part taxon-name-part-type="genus" reg="Oligonychus">O.</tp:taxon-name-part><tp:taxon-name-part taxon-name-part-type="species" reg="conostegiae">conostegiae</tp:taxon-name-part></tp:taxon-name></italic> was separated from females of <italic><tp:taxon-name><tp:taxon-name-part taxon-name-part-type="genus" reg="Oligonychus">O.</tp:taxon-name-part><tp:taxon-name-part taxon-name-part-type="species" reg="platani">platani</tp:taxon-name-part></tp:taxon-name></italic> (described from USA on <italic><tp:taxon-name><tp:taxon-name-part taxon-name-part-type="genus" reg="Platanus">Platanus</tp:taxon-name-part><tp:taxon-name-part taxon-name-part-type="species" reg="occidentalis">occidentalis</tp:taxon-name-part></tp:taxon-name></italic>, <tp:taxon-name><tp:taxon-name-part taxon-name-part-type="family">Platanaceae</tp:taxon-name-part></tp:taxon-name>) in a diagnostic key, using differences in the comparative lengths of the members of the duplex setae (<xref ref-type="bibr" rid="B98">McGregor 1950</xref>; <xref ref-type="bibr" rid="B142">Tuttle et al. 1976</xref>). These three species are distributed in similar geographical localities (<xref ref-type="bibr" rid="B111">Migeon and Dorkeld 2021</xref>), and their separation requires further taxonomic scrutiny. The species identity of <italic><tp:taxon-name><tp:taxon-name-part taxon-name-part-type="genus" reg="Oligonychus">O.</tp:taxon-name-part><tp:taxon-name-part taxon-name-part-type="species" reg="conostegiae">conostegiae</tp:taxon-name-part></tp:taxon-name></italic> will be clear after collecting and describing the male from the type host and locality.</p></tp:treatment-sec><ref-list><ref id="B141"><mixed-citation xmlns:xlink="http://www.w3.org/1999/xlink" xlink:type="simple"><person-group><name name-style="western"><surname>Tuttle</surname><given-names>DM</given-names></name><name name-style="western"><surname>Baker</surname><given-names>EW</given-names></name><name name-style="western"><surname>Abbatiello</surname><given-names>M</given-names></name></person-group> (<year>1974</year>) <article-title>Spider mites from northwestern and north central Mexico (<tp:taxon-name><tp:taxon-name-part taxon-name-part-type="subclass">Acarina</tp:taxon-name-part></tp:taxon-name>: <tp:taxon-name><tp:taxon-name-part taxon-name-part-type="family">Tetranychidae</tp:taxon-name-part></tp:taxon-name>).</article-title><source>Smithsonian Contributions to Zoology</source><volume>171</volume>: <fpage>1</fpage>–<lpage>18</lpage>. <ext-link xlink:type="simple" ext-link-type="doi" xlink:href="10.5479/si.00810282.171">https://doi.org/10.5479/si.00810282.171</ext-link></mixed-citation></ref><ref id="B142"><mixed-citation xmlns:xlink="http://www.w3.org/1999/xlink" xlink:type="simple"><person-group><name name-style="western"><surname>Tuttle</surname><given-names>DM</given-names></name><name name-style="western"><surname>Baker</surname><given-names>EW</given-names></name><name name-style="western"><surname>Abbatiello</surname><given-names>M</given-names></name></person-group> (<year>1976</year>) <article-title>Spider mites of Mexico (<tp:taxon-name><tp:taxon-name-part taxon-name-part-type="subclass">Acarina</tp:taxon-name-part></tp:taxon-name>: <tp:taxon-name><tp:taxon-name-part taxon-name-part-type="family">Tetranychidae</tp:taxon-name-part></tp:taxon-name>).</article-title><source>International Journal of Acarology</source><volume>2</volume>: <fpage>1</fpage>–<lpage>102</lpage>. <ext-link xlink:type="simple" ext-link-type="doi" xlink:href="10.1080/01647957608683760">https://doi.org/10.1080/01647957608683760</ext-link></mixed-citation></ref><ref id="B98"><mixed-citation xmlns:xlink="http://www.w3.org/1999/xlink" xlink:type="simple"><person-group><name name-style="western"><surname>McGregor</surname><given-names>EA</given-names></name></person-group> (<year>1950</year>) <article-title>Mites of the family <tp:taxon-name><tp:taxon-name-part taxon-name-part-type="family">Tetranychidae</tp:taxon-name-part></tp:taxon-name>.</article-title><source>American Midland Naturalist</source><volume>44</volume>: <fpage>257</fpage>–<lpage>420</lpage><ext-link xlink:type="simple" ext-link-type="doi" xlink:href="10.2307/2421963">https://doi.org/10.2307/2421963</ext-link></mixed-citation></ref><ref id="B111"><mixed-citation xmlns:xlink="http://www.w3.org/1999/xlink" xlink:type="simple"><person-group><name name-style="western"><surname>Migeon</surname><given-names>A</given-names></name><name name-style="western"><surname>Dorkeld</surname><given-names>F</given-names></name></person-group> (<year>2021</year>) Spider Mites Web: a comprehensive database for the <tp:taxon-name><tp:taxon-name-part taxon-name-part-type="family">Tetranychidae</tp:taxon-name-part></tp:taxon-name>. <ext-link ext-link-type="uri" xlink:href="http://www1.montpellier.inra.fr/CBGP/spmweb" xlink:type="simple">http://www1.montpellier.inra.fr/CBGP/spmweb</ext-link> [Accessed 12/04/2021]</mixed-citation></ref></ref-list></tp:taxon-treatment>
