# Supplementary material for: ﻿The genus Oligonychus Berlese (Acari, Prostigmata, Tetranychidae): taxonomic assessment and a key to subgenera, species groups, and subgroups
Source: Zookeys. 2021 Dec 22;1079:89–127. doi: 10.3897/zookeys.1079.75175 (PMC8716507; doi:10.3897/zookeys.1079.75175)
Supplement: XML Treatment for Oligonychus jiangxiensis [file zookeys.1079.75175-treatment12.xml]

<!DOCTYPE tp:taxon-treatment
  PUBLIC "-//TaxonX//DTD Taxonomic Treatment Publishing DTD v0 20100105//EN" "tax-treatment-NSO.dtd">
<tp:taxon-treatment xmlns:tp="http://www.plazi.org/taxpub"><tp:treatment-meta><kwd-group><label>Taxon classification</label><kwd>
                  <named-content content-type="kingdom">Animalia</named-content>
                </kwd><kwd>
                  <named-content content-type="order">Trombidiformes</named-content>
                </kwd><kwd>
                  <named-content content-type="family">Tetranychidae</named-content>
                </kwd></kwd-group><mixed-citation publication-type="journal"><person-group><name><surname>Mushtaq</surname><given-names>Hafiz Muhammad Saqib</given-names></name><name><surname>Alatawi</surname><given-names>Fahad Jaber</given-names></name><name><surname>Kamran</surname><given-names>Muhammad</given-names></name><name><surname>Flechtmann</surname><given-names>Carlos Holger Wenzel</given-names></name></person-group><article-title>﻿The genus <italic><tp:taxon-name><tp:taxon-name-part taxon-name-part-type="genus" reg="Oligonychus">Oligonychus</tp:taxon-name-part></tp:taxon-name></italic> Berlese (<tp:taxon-name><tp:taxon-name-part taxon-name-part-type="subclass">Acari</tp:taxon-name-part></tp:taxon-name>, <tp:taxon-name><tp:taxon-name-part taxon-name-part-type="order">Prostigmata</tp:taxon-name-part></tp:taxon-name>, <tp:taxon-name><tp:taxon-name-part taxon-name-part-type="family">Tetranychidae</tp:taxon-name-part></tp:taxon-name>): taxonomic assessment and a key to subgenera, species groups, and subgroups</article-title><source>Zookeys</source><day>22</day><month>12</month><year>2021</year><volume>1079</volume><fpage>89</fpage><lpage>127</lpage><pub-id pub-id-type="doi">10.3897/zookeys.1079.75175</pub-id></mixed-citation></tp:treatment-meta><tp:nomenclature><label>﻿11.</label><tp:taxon-name>
                <object-id xmlns:xlink="http://www.w3.org/1999/xlink" content-type="arpha" xlink:type="simple">F4A6D8D2-36FF-5FA9-BCB6-7948A94EAF19</object-id>
                <tp:taxon-name-part taxon-name-part-type="genus" reg="Oligonychus">Oligonychus</tp:taxon-name-part>
                <tp:taxon-name-part taxon-name-part-type="species" reg="jiangxiensis">jiangxiensis</tp:taxon-name-part>
              </tp:taxon-name><tp:taxon-authority>Ma &amp; Yuan, 1980</tp:taxon-authority><tp:nomenclature-citation-list><tp:nomenclature-citation><tp:taxon-name>
                    <tp:taxon-name-part taxon-name-part-type="genus" reg="Oligonychus">Oligonychus</tp:taxon-name-part>
                    <tp:taxon-name-part taxon-name-part-type="species" reg="jiangxiensis">jiangxiensis</tp:taxon-name-part>
                  </tp:taxon-name><comment>Ma &amp; Yuan, 1980: 43.</comment></tp:nomenclature-citation></tp:nomenclature-citation-list></tp:nomenclature><tp:treatment-sec sec-type="distribution" id="SECID0EQKBK"><title>Host and distribution.</title><p><italic><tp:taxon-name><tp:taxon-name-part taxon-name-part-type="genus" reg="Cunninghamia">Cunninghamia</tp:taxon-name-part><tp:taxon-name-part taxon-name-part-type="species" reg="lanceolate">lanceolate</tp:taxon-name-part></tp:taxon-name></italic> (<tp:taxon-name><tp:taxon-name-part taxon-name-part-type="family">Taxodiaceae</tp:taxon-name-part></tp:taxon-name>); China.</p></tp:treatment-sec><tp:treatment-sec sec-type="remarks" id="SECID0EGLBK"><title>Remarks.</title><p><italic><tp:taxon-name><tp:taxon-name-part taxon-name-part-type="genus" reg="Oligonychus">Oligonychus</tp:taxon-name-part><tp:taxon-name-part taxon-name-part-type="species" reg="jiangxiensis">jiangxiensis</tp:taxon-name-part></tp:taxon-name></italic> Ma &amp; Yuan was briefly described from females only without detailed morphological characterization, and details of the male were absent. The authors did not compare it with any other closely distributed or closely related <italic><tp:taxon-name><tp:taxon-name-part taxon-name-part-type="genus" reg="Oligonychus">Oligonychus</tp:taxon-name-part></tp:taxon-name></italic> species, but instead compared it with <italic><tp:taxon-name><tp:taxon-name-part taxon-name-part-type="genus" reg="Oligonychus">O.</tp:taxon-name-part><tp:taxon-name-part taxon-name-part-type="species" reg="endytus">endytus</tp:taxon-name-part></tp:taxon-name></italic> described from the United States on <italic><tp:taxon-name><tp:taxon-name-part taxon-name-part-type="genus" reg="Quercus">Quercus</tp:taxon-name-part></tp:taxon-name></italic> sp. (<tp:taxon-name><tp:taxon-name-part taxon-name-part-type="family">Fagaceae</tp:taxon-name-part></tp:taxon-name>) (<xref ref-type="bibr" rid="B111">Migeon and Dorkeld 2021</xref>). Recently, <xref ref-type="bibr" rid="B85">Li et al. (2019)</xref> observed the type material of <italic><tp:taxon-name><tp:taxon-name-part taxon-name-part-type="genus" reg="Oligonychus">O.</tp:taxon-name-part><tp:taxon-name-part taxon-name-part-type="species" reg="jiangxiensis">jiangxiensis</tp:taxon-name-part></tp:taxon-name></italic>, but did not re-describe or confirm its actual taxonomic status. The species identity of <italic><tp:taxon-name><tp:taxon-name-part taxon-name-part-type="genus" reg="Oligonychus">O.</tp:taxon-name-part><tp:taxon-name-part taxon-name-part-type="species" reg="jiangxiensis">jiangxiensis</tp:taxon-name-part></tp:taxon-name></italic> will be clear after collecting and describing the male from the type host and locality.</p></tp:treatment-sec><ref-list><ref id="B111"><mixed-citation xmlns:xlink="http://www.w3.org/1999/xlink" xlink:type="simple"><person-group><name name-style="western"><surname>Migeon</surname><given-names>A</given-names></name><name name-style="western"><surname>Dorkeld</surname><given-names>F</given-names></name></person-group> (<year>2021</year>) Spider Mites Web: a comprehensive database for the <tp:taxon-name><tp:taxon-name-part taxon-name-part-type="family">Tetranychidae</tp:taxon-name-part></tp:taxon-name>. <ext-link ext-link-type="uri" xlink:href="http://www1.montpellier.inra.fr/CBGP/spmweb" xlink:type="simple">http://www1.montpellier.inra.fr/CBGP/spmweb</ext-link> [Accessed 12/04/2021]</mixed-citation></ref><ref id="B85"><mixed-citation xmlns:xlink="http://www.w3.org/1999/xlink" xlink:type="simple"><person-group><name name-style="western"><surname>Li</surname><given-names>J</given-names></name><name name-style="western"><surname>Yi</surname><given-names>TC</given-names></name><name name-style="western"><surname>Guo</surname><given-names>JJ</given-names></name><name name-style="western"><surname>Jin</surname><given-names>DC</given-names></name></person-group> (<year>2019</year>) <article-title>Redescription of three species of <italic><tp:taxon-name><tp:taxon-name-part taxon-name-part-type="genus">Oligonychus</tp:taxon-name-part></tp:taxon-name></italic> (<tp:taxon-name><tp:taxon-name-part taxon-name-part-type="subclass">Acari</tp:taxon-name-part></tp:taxon-name>, <tp:taxon-name><tp:taxon-name-part taxon-name-part-type="family">Tetranychidae</tp:taxon-name-part></tp:taxon-name>) from China.</article-title><source>Systematic and Applied Acarology</source><volume>24</volume>: <fpage>1071</fpage>–<lpage>1106</lpage>. <ext-link xlink:type="simple" ext-link-type="doi" xlink:href="10.11158/saa.24.6.10">https://doi.org/10.11158/saa.24.6.10</ext-link></mixed-citation></ref></ref-list></tp:taxon-treatment>
